# Supplementary material for: Precise arraying of perovskite single crystals through droplet-assisted self-alignment
Source: Sci Adv. 2024 Jul 10;10(28):eado0873. doi: 10.1126/sciadv.ado0873 (PMC11235166; doi:10.1126/sciadv.ado0873)
Supplement: Supplementary file 2 — Movies S1 to S3 [file sciadv.ado0873_movies_s1_to_s3.zip]

Archive with 3 entries (3 files):
- ado0873_movie_s1.mp4
- ado0873_movie_s2.mp4
- ado0873_movie_s3.mp4
